# Supplementary material for: Systematic Analysis of Tobacco CrRLK1L Family Genes and Functional Identification of NtCrRLK1L47 in Environmental Stresses
Source: Front Plant Sci. 2022 Jun 17;13:838857. doi: 10.3389/fpls.2022.838857 (PMC9247620; doi:10.3389/fpls.2022.838857)
Supplement: Supplementary Table 1 — qRT-PCR primers and sequences used in this study. [file Data_Sheet_1.ZIP]

Archive with 8 entries (8 files):
- Supplementary_Material/Supplementary Figure 1.jpg
- Supplementary_Material/Supplementary Figure 2.jpg
- Supplementary_Material/Supplementary Figure 3.tif
- Supplementary_Material/Supplementary Figure 4.jpg
- Supplementary_Material/Supplementary Table 1.xlsx
- Supplementary_Material/Supplementary Table 2.xlsx
- Supplementary_Material/Supplementary Table 3.xlsx
- Supplementary_Material/Supplementary Table 4.xlsx
