# Supplementary material for: Systematic Analysis of Tobacco CrRLK1L Family Genes and Functional Identification of NtCrRLK1L47 in Environmental Stresses
Source: Front Plant Sci. 2022 Jun 17;13:838857. doi: 10.3389/fpls.2022.838857 (PMC9247620; doi:10.3389/fpls.2022.838857)
Supplement: Supplementary Table 1 — qRT-PCR primers and sequences used in this study. [file Data_Sheet_1.ZIP › Supplementary_Material/Supplementary Table 1.xlsx]

## Sheet: Sheet1
Supplementary Table 1.qRT-PCR primers and sequences used in this study.
Gene Name	Forward Primer Sequence (5'-3')	Reverse Primer Sequence (5'-3')
NtCrRLK1L02	AAGGAATATGCCATCAACGTTG	GAGGACCTCCCATATTTAGACG
NtCrRLK1L04	GGTGGTTTTGGTAGAGTCTACA	TCGAAATTCAGCTAGACCTTGT
NtCrRLK1L06	GGATTACTTTGATGTGATGCCC	GCACATACGCAAGATTACCATT
NtCrRLK1L07	CTGTGACATTGTTAGTATGGCG	ACAAATCAAGGTCTTTGTACGC
NtCrRLK1L09	AAAGGACTTCACTATCTGCACA	GTACTCAGGATCAAGGTATCCG
NtCrRLK1L14	GGCTCCATTTCTATCCGTTTTC	AGCAACATTAAACTCCGAAACC
NtCrRLK1L19	GTTGTACGTGTATCTCCTGTGA	TTTAACAGCCATTGCACCTAAC
NtCrRLK1L33	TTCAACCGCAACTTCTTAAGTG	CTCATAACCGTAAGTGAGGTCA
NtCrRLK1L36	TATTACTGATGATGCCTCCACC	ACAAGTACCATAAACTGTCGGT
NtCrRLK1L37	ACAATTCGTTACGATGACTTGC	TCGAATCATAACCCATTGCTCT
NtCrRLK1L39	AGAGAGCATTTGTACAGTTCCA	GAAGCTACCCTTAACATCGGTA
NtCrRLK1L40	GAAGACCGTCTATGGAGTACTG	TAGAGACGGAGGAATTTAGTGC
NtCrRLK1L45	TGAATTGCACTTACAAGTTCCG	ACTGAGAAAACAGAAATTCCGC
NtCrRLK1L47	TCAGACAAATTAAAGCTGCCAC	GTGACGTAAACCAGACATCATG
NtCrRLK1L48	AACTGCTGAAGCTCTCAACTAT	GAAGTATTTGGAGAGGGTGTGA
