# Supplementary material for: Systematic Analysis of Tobacco CrRLK1L Family Genes and Functional Identification of NtCrRLK1L47 in Environmental Stresses
Source: Front Plant Sci. 2022 Jun 17;13:838857. doi: 10.3389/fpls.2022.838857 (PMC9247620; doi:10.3389/fpls.2022.838857)
Supplement: Supplementary Table 1 — qRT-PCR primers and sequences used in this study. [file Data_Sheet_1.ZIP › Supplementary_Material/Supplementary Table 2.xlsx]

## Sheet: Sheet1
Supplementary Table 2. Features of NtCrRLK1L genes identified in tobacco
Genes	Access Number	Chr/Scf	5' End	3' End	AA	MW	pI
NtCrRLK1L01	Nitab4.5_0000207g0230.1	Nt01	126952920	126955433	837	92443.3	5.74
NtCrRLK1L02	Nitab4.5_0001320g0110.1	Nt01	129101703	129104201	832	91507	5.36
NtCrRLK1L03	Nitab4.5_0001142g0010.1	Nt02	8514593	8523388	898	99695.8	5.71
NtCrRLK1L04	Nitab4.5_0000297g0010.1	Nt02	79465234	79467747	837	91764.2	5.45
NtCrRLK1L05	Nitab4.5_0000291g0090.1	Nt03	38938200	38945096	947	106706	8.41
NtCrRLK1L06	Nitab4.5_0001583g0090.1	Nt03	65952764	65955361	865	96002.5	5.9
NtCrRLK1L07	Nitab4.5_0000009g0200.1	Nt04	114531065	114533526	686	76515.3	7.28
NtCrRLK1L08	Nitab4.5_0002321g0010.1	Nt09	31391446	31405109	1057	116177	5.86
NtCrRLK1L09	Nitab4.5_0000914g0170.1	Nt13	17356960	17359335	791	88896.7	5.7
NtCrRLK1L10	Nitab4.5_0001027g0150.1	Nt13	22580962	22583580	835	92926.6	5.28
NtCrRLK1L11	Nitab4.5_0000419g0060.1	Nt14	89950671	89953200	807	89309.5	5.54
NtCrRLK1L12	Nitab4.5_0000041g0310.1	Nt15	56174130	56180544	915	102340	6.02
NtCrRLK1L13	Nitab4.5_0000363g0230.1	Nt17	12988455	12997023	1065	119024	5.87
NtCrRLK1L14	Nitab4.5_0001225g0130.1	Nt17	194026830	194029433	867	96217.4	5.68
NtCrRLK1L15	Nitab4.5_0000045g0300.1	Nt19	47726564	47731340	904	100798	5.67
NtCrRLK1L16	Nitab4.5_0001121g0070.1	Nt19	135054865	135064665	963	105658	7.92
NtCrRLK1L17	Nitab4.5_0000035g0400.1	Nt21	59380434	59391187	933	103316	6.44
NtCrRLK1L18	Nitab4.5_0003476g0030.1	Nt22	79196364	79198946	860	95126.3	6.42
NtCrRLK1L19	Nitab4.5_0001317g0190.1	Nt24	44323848	44327253	903	100109	5.47
NtCrRLK1L20	Nitab4.5_0000026g0430.1	Nt24	55274885	55278798	707	77757.2	6.83
NtCrRLK1L21	Nitab4.5_0000169g0150.1	Nitab4.5_0000169	1340387	1342990	867	95654.9	6.28
NtCrRLK1L22	Nitab4.5_0001211g0190.1	Nitab4.5_0001211	423296	425848	780	86074	5.89
NtCrRLK1L23	Nitab4.5_0001887g0050.1	Nitab4.5_0001887	332584	336181	830	91516.3	5.71
NtCrRLK1L24	Nitab4.5_0002633g0050.1	Nitab4.5_0002633	121310	134357	983	108347	5.62
NtCrRLK1L25	Nitab4.5_0002737g0090.1	Nitab4.5_0002737	250487	261125	920	100918	8.3
NtCrRLK1L26	Nitab4.5_0002756g0110.1	Nitab4.5_0002756	312597	315143	798	88179.4	5.61
NtCrRLK1L27	Nitab4.5_0003166g0030.1	Nitab4.5_0003166	309858	326341	973	107786	6.6
NtCrRLK1L28	Nitab4.5_0003758g0010.1	Nitab4.5_0003758	15465	20221	904	100738	5.61
NtCrRLK1L29	Nitab4.5_0004207g0020.1	Nitab4.5_0004207	5451	8884	878	97216.7	5.82
NtCrRLK1L30	Nitab4.5_0004714g0020.1	Nitab4.5_0004714	215111	217190	675	75393	7.63
NtCrRLK1L31	Nitab4.5_0005128g0050.1	Nitab4.5_0005128	117757	120321	854	94319.9	5.41
NtCrRLK1L32	Nitab4.5_0005453g0040.1	Nitab4.5_0005453	26609	36478	985	110492	6.01
NtCrRLK1L33	Nitab4.5_0005453g0030.1	Nitab4.5_0005453	94492	118761	1842	205291	6.27
NtCrRLK1L34	Nitab4.5_0005596g0040.1	Nitab4.5_0005596	9474	12466	848	94234.4	6.09
NtCrRLK1L35	Nitab4.5_0006152g0020.1	Nitab4.5_0006152	10931	19535	934	104076	5.71
NtCrRLK1L36	Nitab4.5_0007030g0050.1	Nitab4.5_0007030	57426	60729	869	95632.7	5.62
NtCrRLK1L37	Nitab4.5_0007407g0020.1	Nitab4.5_0007407	50471	53107	878	97098	6.18
NtCrRLK1L38	Nitab4.5_0008572g0050.1	Nitab4.5_0008572	5930	15786	1031	115202	6.31
NtCrRLK1L39	Nitab4.5_0008810g0010.1	Nitab4.5_0008810	63937	66429	830	92719	5.41
NtCrRLK1L40	Nitab4.5_0009044g0040.1	Nitab4.5_0009044	33158	42727	1637	182493	5.77
NtCrRLK1L41	Nitab4.5_0009364g0010.1	Nitab4.5_0009364	20476	22797	773	85694	6.36
NtCrRLK1L42	Nitab4.5_0009412g0030.1	Nitab4.5_0009412	65716	67641	641	71342.6	6.24
NtCrRLK1L43	Nitab4.5_0010229g0030.1	Nitab4.5_0010229	43066	45441	791	89130.9	5.61
NtCrRLK1L44	Nitab4.5_0011910g0010.1	Nitab4.5_0011910	29405	37876	932	104646	6.44
NtCrRLK1L45	Nitab4.5_0012396g0010.1	Nitab4.5_0012396	20527	23569	821	91759.9	6.16
NtCrRLK1L46	Nitab4.5_0013701g0010.1	Nitab4.5_0013701	11368	23540	1039	116096	5.71
NtCrRLK1L47	Nitab4.5_0013715g0010.1	Nitab4.5_0013715	3082	11742	1012	112918	7.13
NtCrRLK1L48	Nitab4.5_0024282g0010.1	Nitab4.5_0024282	3128	5577	754	82134.6	5.3
Chr, chromosome; Scf, scaffolds; AA, the number of Amino acids; pI, isoelectric points; MW, molecular weights.
