# Supplementary material for: Systematic Analysis of Tobacco CrRLK1L Family Genes and Functional Identification of NtCrRLK1L47 in Environmental Stresses
Source: Front Plant Sci. 2022 Jun 17;13:838857. doi: 10.3389/fpls.2022.838857 (PMC9247620; doi:10.3389/fpls.2022.838857)
Supplement: Supplementary Table 1 — qRT-PCR primers and sequences used in this study. [file Data_Sheet_1.ZIP › Supplementary_Material/Supplementary Table 3.xlsx]

## Sheet: Nt-At
Supplementary Table 3: Synteny blocks of NtCrRLK1L1L genes between tobacco and other five plant species
Access Number of NtCrRLK1L	Genes	AtCrRLK1L
Nitab4.5_0001142g0010.1	NtCrRLK03	AT2G37050.3
Nitab4.5_0000297g0010.1	NtCrRLK04	AT5G54380.1
Nitab4.5_0000914g0170.1	NtCrRLK09	AT2G39360.1
Nitab4.5_0000041g0310.1	NtCrRLK12	AT1G67720.1
Nitab4.5_0000045g0300.1	NtCrRLK15	AT5G48740.1
Nitab4.5_0000035g0400.1	NtCrRLK17	AT1G53420.1
Nitab4.5_0000035g0400.1	NtCrRLK17	AT3G14840.2
Nitab4.5_0001317g0190.1	NtCrRLK19	AT2G21480.1
Nitab4.5_0001317g0190.1	NtCrRLK19	AT4G39110.1

## Sheet: Nt-Sl
Supplementary Table 3: Synteny blocks of NtCrRLK1L1L genes between tobacco and other five plant species
Access Number of NtCrRLK1L	Genes	SlCrRLK1L
Nitab4.5_0000297g0010.1	NtCrRLK04	Solyc07g063480.2.1
Nitab4.5_0001142g0010.1	NtCrRLK03	Solyc09g007280.2.1
Nitab4.5_0001583g0090.1	NtCrRLK06	Solyc02g069970.2.1
Nitab4.5_0000291g0090.1	NtCrRLK05	Solyc02g091590.2.1
Nitab4.5_0002321g0010.1	NtCrRLK08	Solyc07g066550.2.1
Nitab4.5_0000914g0170.1	NtCrRLK09	Solyc05g054680.1.1
Nitab4.5_0000914g0170.1	NtCrRLK09	Solyc05g054860.1.1
Nitab4.5_0000419g0060.1	NtCrRLK11	Solyc03g044160.1.1
Nitab4.5_0000041g0310.1	NtCrRLK12	Solyc05g014240.2.1
Nitab4.5_0001225g0130.1	NtCrRLK14	Solyc02g069970.2.1
Nitab4.5_0000363g0230.1	NtCrRLK13	Solyc06g009540.1.1
Nitab4.5_0001121g0070.1	NtCrRLK16	Solyc07g055810.2.1
Nitab4.5_0000045g0300.1	NtCrRLK15	Solyc09g060110.2.1
Nitab4.5_0000035g0400.1	NtCrRLK17	Solyc12g014350.1.1
Nitab4.5_0003476g0030.1	NtCrRLK18	Solyc01g059910.2.1
Nitab4.5_0001317g0190.1	NtCrRLK19	Solyc01g109950.2.1
Nitab4.5_0001317g0190.1	NtCrRLK19	Solyc10g054050.1.1

## Sheet: Nt-St
Supplementary Table 3: Synteny blocks of NtCrRLK1L1L genes between tobacco and other five plant species
Access Number of NtCrRLK1L	Genes	StCrRLK1L
Nitab4.5_0000207g0230.1	NtCrRLK01	PGSC0003DMT400049559
Nitab4.5_0001320g0110.1	NtCrRLK02	PGSC0003DMT400049559
Nitab4.5_0000297g0010.1	NtCrRLK04	PGSC0003DMT400064427
Nitab4.5_0000297g0010.1	NtCrRLK04	PGSC0003DMT400049559
Nitab4.5_0001142g0010.1	NtCrRLK03	PGSC0003DMT400004363
Nitab4.5_0001583g0090.1	NtCrRLK06	PGSC0003DMT400054599
Nitab4.5_0000291g0090.1	NtCrRLK05	PGSC0003DMT400078790
Nitab4.5_0000914g0170.1	NtCrRLK09	PGSC0003DMT400060442
Nitab4.5_0000419g0060.1	NtCrRLK11	PGSC0003DMT400038535
Nitab4.5_0000041g0310.1	NtCrRLK12	PGSC0003DMT400027924
Nitab4.5_0001225g0130.1	NtCrRLK14	PGSC0003DMT400054599
Nitab4.5_0000363g0230.1	NtCrRLK13	PGSC0003DMT400018829
Nitab4.5_0001121g0070.1	NtCrRLK16	PGSC0003DMT400044535
Nitab4.5_0000035g0400.1	NtCrRLK17	PGSC0003DMT400039817
Nitab4.5_0003476g0030.1	NtCrRLK18	PGSC0003DMT400056220
Nitab4.5_0001317g0190.1	NtCrRLK19	PGSC0003DMT400094265
Nitab4.5_0001317g0190.1	NtCrRLK19	PGSC0003DMT400008766

## Sheet: Nt-Vv
Supplementary Table 3: Synteny blocks of NtCrRLK1L1L genes between tobacco and other five plant species
Access Number of NtCrRLK1L	Genes	VvCrRLK1L
Nitab4.5_0000207g0230.1	NtCrRLK01	VIT_19s0014g03400.t01
Nitab4.5_0001320g0110.1	NtCrRLK02	VIT_19s0014g03400.t01
Nitab4.5_0000297g0010.1	NtCrRLK04	VIT_19s0014g03400.t01
Nitab4.5_0001142g0010.1	NtCrRLK03	VIT_08s0040g03140.t01
Nitab4.5_0001583g0090.1	NtCrRLK06	VIT_10s0003g04990.t01
Nitab4.5_0000914g0170.1	NtCrRLK09	VIT_13s0067g03780.t01
Nitab4.5_0000041g0310.1	NtCrRLK12	VIT_01s0010g02210.t01
Nitab4.5_0001225g0130.1	NtCrRLK14	VIT_10s0003g04990.t01
Nitab4.5_0000363g0230.1	NtCrRLK13	VIT_05s0077g00970.t01
Nitab4.5_0000363g0230.1	NtCrRLK13	VIT_07s0005g01640.t01
Nitab4.5_0001121g0070.1	NtCrRLK16	VIT_12s0028g01350.t01
Nitab4.5_0000045g0300.1	NtCrRLK15	VIT_07s0005g06500.t01
Nitab4.5_0000035g0400.1	NtCrRLK17	VIT_19s0014g00470.t01
Nitab4.5_0003476g0030.1	NtCrRLK18	VIT_05s0077g00970.t01
Nitab4.5_0001317g0190.1	NtCrRLK19	VIT_03s0038g04340.t01

## Sheet: Nt-Os
Supplementary Table 3: Synteny blocks of NtCrRLK1L1L genes between tobacco and other five plant species
Access Number of NtCrRLK1L	Genes	OsCrRLK1L
Nitab4.5_0000914g0170.1	NtCrRLK09	LOC_Os03g17300.1

## Sheet: Venn
Supplementary Table 3: Synteny blocks of NtCrRLK1L1L genes between tobacco and other five plant species
Common collinear NtMYB gene pairs in rice	Common collinear NtMYB gene pairs in potato, tomato, grape and Arabidopsis	Common collinear NtMYB gene pairs in potato, tomato, grape, Arabidopsis and rice
NtCrRLK1L09	NtCrRLK1L03	NtCrRLK1L09
	NtCrRLK1L04
	NtCrRLK1L09
	NtCrRLK1L12
	NtCrRLK1L17
	NtCrRLK1L19
