# Supplementary material for: Systematic Analysis of Tobacco CrRLK1L Family Genes and Functional Identification of NtCrRLK1L47 in Environmental Stresses
Source: Front Plant Sci. 2022 Jun 17;13:838857. doi: 10.3389/fpls.2022.838857 (PMC9247620; doi:10.3389/fpls.2022.838857)
Supplement: Supplementary Table 1 — qRT-PCR primers and sequences used in this study. [file Data_Sheet_1.ZIP › Supplementary_Material/Supplementary Table 4.xlsx]

## Sheet: Sheet1
Supplementary Table 4. The detail information of segmental and tandem duplication gene pairs
Duplicated pairs	Ka	Ks	Ka/Ks	Purifying selection	Duplicate type
NtCrRLK1L01-NtCrRLK1L02	0.0266553	0.146348	0.182136	Yes	Segmental
NtCrRLK1L01-NtCrRLK1L04	0.0930507	0.617827	0.15061	Yes	Segmental
NtCrRLK1L02-NtCrRLK1L04	0.090903	0.633555	0.143481	Yes	Segmental
NtCrRLK1L06-NtCrRLK1L14	0.0202964	0.135382	0.149919	Yes	Segmental
